# Supplementary material for: How to Reliably Measure Stroke Volume Index in Pulmonary Arterial Hypertension: A Comparison of Thermodilution, Direct and Indirect Fick, and Cardiac MRI
Source: Life (Basel). 2025 Jan 3;15(1):54. doi: 10.3390/life15010054 (PMC11766935; doi:10.3390/life15010054)
Supplement: Supplementary file 1 [file life-15-00054-s001.zip]

Archive with 1 entries (1 files):
- life-3408294-supplementary.pdf
